# Supplementary material for: Pre-Weaned Calf Rearing on Northern Irish Dairy Farms—Part 2: The Impact of Hygiene Practice on Bacterial Levels in Dairy Calf Rearing Environments
Source: Animals (Basel). 2023 Mar 21;13(6):1109. doi: 10.3390/ani13061109 (PMC10044673; doi:10.3390/ani13061109)
Supplement: Supplementary file 1 [file animals-13-01109-s001.zip]

Archive with 1 entries (1 files):
- animals-2069549-supplementary.pdf
